# Supplementary material for: Diet in Early Life Is Related to Child Mental Health and Personality at 8 Years: Findings from the Norwegian Mother, Father and Child Cohort Study (MoBa)
Source: Nutrients. 2023 Jan 3;15(1):243. doi: 10.3390/nu15010243 (PMC9823869; doi:10.3390/nu15010243)
Supplement: Supplementary file 1 [file nutrients-15-00243-s001.zip]

Archive with 1 entries (1 files):
- nutrients-2089545-supplementary.pdf
